# Supplementary material for: Real-World Data on Detection of Germline and Somatic Pathogenic/Likely Pathogenic Variants in BRCA1/2 and Other Susceptibility Genes in Ovarian Cancer Patients Using Next Generation Sequencing
Source: Cancers (Basel). 2022 Mar 10;14(6):1434. doi: 10.3390/cancers14061434 (PMC8946582; doi:10.3390/cancers14061434)
Supplement: Supplementary file 1 [file cancers-14-01434-s001.zip]

Archive with 1 entries (1 files):
- cancers-1614158-supplementary.pdf
